# Supplementary material for: Response of Soil Bacteria to Short-Term Nitrogen Addition in Nutrient-Poor Areas
Source: Microorganisms. 2025 Jan 1;13(1):56. doi: 10.3390/microorganisms13010056 (PMC11767588; doi:10.3390/microorganisms13010056)
Supplement: Supplementary file 1 [file microorganisms-13-00056-s001.zip]

Archive with 1 entries (1 files):
- microorganisms-3323963-supplementary.pdf
